# Supplementary material for: Resource Use and Costs of Nurse Navigator Support for Parents of High-Risk Infants After Discharge from a Neonatal Intensive Care Unit
Source: Children (Basel). 2026 May 9;13(5):665. doi: 10.3390/children13050665 (PMC13204878; doi:10.3390/children13050665)
Supplement: Supplementary file 1 [file children-13-00665-s001.zip]

Archive with 4 entries (4 files):
- CCENT study Supplemental Tables S0-S12_wu17.xlsx
- Supplemental Figure S1_wu1.pdf
- Supplemental Figure S2_wu8.pdf
- Supplementary Costing Methods_wu3.pdf
