# Supplementary material for: Resource Use and Costs of Nurse Navigator Support for Parents of High-Risk Infants After Discharge from a Neonatal Intensive Care Unit
Source: Children (Basel). 2026 May 9;13(5):665. doi: 10.3390/children13050665 (PMC13204878; doi:10.3390/children13050665)
Supplement: Supplementary file 1 [file children-13-00665-s001.zip › CCENT study Supplemental Tables S0-S12_wu17.xlsx]

## Sheet: List of Tables
Tab	Table title
T.S0 Overall RUQ summary	Table S0. Overall resource use by group and recall period
T.S1 Primary care	Table S1. Primary health care visits by group and recall period
T.S2 Subspecialist	Table S2. Medical subs-specialist visits by group and recall period
T.S3 ED Visit	Table S3. Emergency department visits by group and recall period
T.S4 Inpatient visit	Table S4. Hospital inpatient visit by group and recall period
T.S5-1 AH professional	Table S5-1. Allied health professional visits by group and recall period
T.S5-2 AH professional type	Table S5-2. Allied health professionals visits across professionals by group and recall period
T.S6-1 Medication	Table S6-1. Medication usage by group and recall period
T.S6-2 Medication category	Table S6-2. Medication categories by group and recall period
T.S7 Equipment	Table S7. Purchased equipment and materials by group and recall period
T.S8-0 Time loss	Table S8.0 Caregiver time loss by group and recall period
T.S8-1 Time loss primary	Table S8-1. Time loss of caregiver by group and recall period
T.S8-2 Time loss secondary	Table S8-2. Time loss of caregiver spouse/partner by group and recall period
T.S9-1 Mental health primary caregiver	Table S9-1. Parent mental health service use (respondent) by group and recall period
T.S9-2 Mental health secondary caregiver	Table S9-2. Parent mental health service use (partner) by group and recall period
T.S10 CC Service	Table S10. Care coordination service use by group and recall period
T.S11-0 NN resource use	Table S11-0. Nurse navigator interactions per family by recall period
T.S11-1 NN purpose count	Table S11-1. Nurse navigator interactions per family by purpose
T.S11-2 NN purpose by recall	Table S11-2. Nurse navigator interactions by purpose and recall period
T.S11-3 NN CC by recall	Table S11-3. Total nurse navigator interactions by care coordination need
T.S11-4 NN action by recall	Table S11-4. Total nurse navigator interactions type of action
T.S11-5 NN cost per family	Table S11.5 Nurse navigator intervention cost per family
T.S12 Costing Table	Table S12. Costing Table

## Sheet: T.S0 Overall RUQ summary
Table S0. Overall resource use by group and recall period
	Assessment 1				T1 Int vs. Con		Assessment 2				T2 Int vs. Con		Int T2 vs. T1		Con T2 vs. T1
Category	Intervention (n=75)		Control (n=83)		p value	Test	Intervention (n=79)		Control (n=82)		p value	Test	p value	Test	p value	Test
Primary health care	68	0.906667	79	0.951807	0.339743	Chi-square test	70	0.886076	74	0.902439	0.848227	Chi-square test	0.695338	Chi-square test	0.241728	Chi-square test
Medical sub-specialist	42	0.56	43	0.518072	0.613982	Chi-square test	46	0.582278	51	0.621951	0.601734	Chi-square test	0.792214	Chi-square test	0.213951	Chi-square test
Emergency department	19	0.253333	21	0.253012	0.969847	Chi-square test	32	0.405063	27	0.329268	0.307611	Chi-square test	0.032672	Chi-square test	0.288774	Chi-square test
Inpatient admission	14	0.186667	14	0.168675	0.777826	Chi-square test	23	0.291139	17	0.207317	0.229144	Chi-square test	0.128361	Chi-square test	0.527443	Chi-square test
Allied health professional*	39	0.52	31	0.373494	0.047803	Chi-square test	29	0.367089	28	0.341463	0.703093	Chi-square test	0.049204	Chi-square test	0.714928	Chi-square test
Prescription medications	37	0.493333	48	0.578313	0.269458	Chi-square test	26	0.329114	34	0.414634	0.283874	Chi-square test	0.043157	Chi-square test	0.030401	Chi-square test
Purchased equipment & materials	40	0.533333	42	0.506024	0.989871	Chi-square test	22	0.278481	27	0.329268	0.474217	Chi-square test	0.001736	Chi-square test	0.009076	Chi-square test
Time loss by primary or secondary caregiver	37	0.493333	47	0.566265	0.318427	Chi-square test	38	0.481013	44	0.536585	0.468146	Chi-square test	0.886914	Chi-square test	0.698116	Chi-square test
Mental health services (survey respondent)	17	0.226667	9	0.108434	0.046017	Chi-square test	15	0.189873	11	0.134146	0.293327	Chi-square test	0.557132	Chi-square test	0.64787	Chi-square test
Mental health services (spouse/partner)	5	0.0666667	1	0.0120482	0.089912	Fisher’s exact test	4	0.0506329	1	0.0121951	0.214987	Fisher’s exact test	0.731109	Fisher’s exact test	1	Fisher’s exact test
Care coordination service	8	0.106667	4	0.0481928	0.158214	Fisher’s exact test	8	0.101266	4	0.0487805	0.238136	Fisher’s exact test	0.881947	Chi-square test	1	Fisher’s exact test
Abbreviation: Int, intervention, Con, control
*Allied health professionals include, but are not limited to chiropractors, dietitians/nutritionists, naturopaths/homeopaths, occupational therapists, osteopaths, physiotherapists, and speech-language pathologists.

## Sheet: T.S1 Primary care
Table S1. Primary health care visits by group and recall period
	Service provided in-person
	Assessment 1				Assessment 2
	Intervention (n=75)		Control (n=83)		Intervention (n=79)		Control (n=82)
Number of visits	Frequency	Percentage	Frequency	Percentage	Frequency	Percentage	Frequency	Percentage
0	7	0.0933333	4	0.0481928	9	0.113924	8	0.097561
1-5	44	0.586667	57	0.686747	42	0.531646	48	0.585366
6-10	17	0.226667	18	0.216867	16	0.202532	16	0.195122
11-15	5	0.0666667	4	0.0481928	4	0.0506329	7	0.0853659
16-20	1	0.0133333	0	0	4	0.0506329	1	0.0121951
21-25	1	0.0133333	0	0	2	0.0253165	2	0.0243902
>25	0	0	0	0	2	0.0253165	0	0
Total	75	1	83	1	79	1	82	1
	Service provided online
	Assessment 1				Assessment 2
	Intervention (n=75)		Control (n=83)		Intervention (n=79)		Control (n=82)
Number of visits	Frequency	Percentage	Frequency	Percentage	Frequency	Percentage	Frequency	Percentage
0	72	0.96	79	0.951807	67	0.848101	68	0.829268
1-5	3	0.04	4	0.0481928	9	0.113924	12	0.146341
6-10	0	0	0	0	3	0.0379747	2	0.0243902
Total	75	1	83	1	79	1	82	1
	Total services (in-person + online)
	Assessment 1				Assessment 2
	Intervention (n=75)		Control (n=83)		Intervention (n=79)		Control (n=82)
Number of visits	Frequency	Percentage	Frequency	Percentage	Frequency	Percentage	Frequency	Percentage
0	7	0.0933333	4	0.0481928	9	0.113924	8	0.097561
1-5	44	0.586667	56	0.674699	39	0.493671	42	0.512195
6-10	16	0.213333	18	0.216867	18	0.227848	18	0.219512
11-15	5	0.0666667	5	0.060241	3	0.0379747	9	0.109756
16-20	2	0.0266667	0	0	4	0.0506329	2	0.0243902
21-25	1	0.0133333	0	0	2	0.0253165	3	0.0365854
>25	0	0	0	0	4	0.0506329	0	0
Total	75	1	83	1	79	1	82	1

## Sheet: T.S2 Subspecialist
Table S2. Medical subs-specialist visits by group and recall period
	Assessment 1				Assessment 2
	Intervention (n=75)		Control (n=83)		Intervention (n=79)		Control (n=82)
Number of visits	Frequency	Percentage	Frequency	Percentage	Frequency	Percentage	Frequency	Percentage
0	33	0.44	40	0.481928	33	0.417722	31	0.378049
1	13	0.173333	8	0.0963855	12	0.151899	15	0.182927
2	12	0.16	10	0.120482	3	0.0379747	11	0.134146
3	7	0.0933333	7	0.0843373	5	0.0632911	7	0.0853659
4	1	0.0133333	4	0.0481928	7	0.0886076	2	0.0243902
5	3	0.04	3	0.0361446	3	0.0379747	3	0.0365854
6	1	0.0133333	2	0.0240964	3	0.0379747	2	0.0243902
7	1	0.0133333	2	0.0240964	2	0.0253165	1	0.0121951
8	3	0.04	3	0.0361446	1	0.0126582	1	0.0121951
9	0	0	1	0.0120482	1	0.0126582	1	0.0121951
10	0	0	2	0.0240964	3	0.0379747	0	0
>10	1	0.0133333	1	0.0120482	6	0.0759494	8	0.097561
Total	75	1	83	1	79	1	82	1

## Sheet: T.S3 ED Visit
Table S3. Emergency department visits by group and recall period
	Assessment 1				Assessment 2
	Intervention (n=75)		Control (n=83)		Intervention (n=79)		Control (n=82)
Number of visits	Frequency	Percentage	Frequency	Percentage	Frequency	Percentage	Frequency	Percentage
0	56	0.746667	62	0.746988	47	0.594937	55	0.670732
1	13	0.173333	13	0.156627	13	0.164557	15	0.182927
2	3	0.04	3	0.0361446	10	0.126582	6	0.0731707
3	1	0.0133333	1	0.0120482	5	0.0632911	3	0.0365854
4	1	0.0133333	3	0.0361446	2	0.0253165	2	0.0243902
5	1	0.0133333	1	0.0120482	2	0.0253165	1	0.0121951
Total	75	1	83	1	79	1	82	1

## Sheet: T.S4 Inpatient visit
Table S4. Hospital inpatient visit by group and recall period
	Total number of inpatient admissions per patient
	Assessment 1				Assessment 2
	Intervention (n=75)		Control (n=83)		Intervention (n=79)		Control (n=82)
Number of visits	Frequency	Percentage	Frequency	Percentage	Frequency	Percentage	Frequency	Percentage
0	61	0.813333	69	0.831325	56	0.708861	65	0.792683
1	11	0.146667	12	0.144578	14	0.177215	7	0.0853659
2	2	0.0266667	1	0.0120482	4	0.0506329	7	0.0853659
3	0	0	0	0	5	0.0632911	2	0.0243902
4	1	0.0133333	0	0	0	0	0	0
5	0	0	1	0.0120482	0	0	1	0.0121951
Total	75	1	83	1	79	1	82	1
	Total inpatient days for all admissions per patient
	Assessment 1				Assessment 2
	Intervention (n=75)		Control (n=83)		Intervention (n=79)		Control (n=82)
Number of visits	Frequency	Percentage	Frequency	Percentage	Frequency	Percentage	Frequency	Percentage
0	61	0.813333	69	0.831325	56	0.708861	65	0.792683
1-5	6	0.08	6	0.0722892	8	0.101266	8	0.097561
6-10	4	0.0533333	2	0.0240964	4	0.0506329	3	0.0365854
11-15	0	0	0	0	1	0.0126582	3	0.0365854
16-20	1	0.0133333	0	0	3	0.0379747	1	0.0121951
21-25	0	0	0	0	1	0.0126582	0	0
26-50	0	0	3	0.0361446	5	0.0632911	1	0.0121951
51-100	3	0.04	3	0.0361446	1	0.0126582	0	0
>100	0	0	0	0	0	0	1	0.0121951
Total	75	1	83	1	79	1	82	1

## Sheet: T.S5-1 AH professional
Table S5-1. Allied health professional visits by group and recall period
	Assessment 1				Assessment 2
	Intervention (n=75)		Control (n=83)		Intervention (n=79)		Control (n=82)
Number of visits	Frequency	Percentage	Frequency	Percentage	Frequency	Percentage	Frequency	Percentage
0	36	0.48	52	0.626506	50	0.632911	54	0.658537
1	6	0.08	3	0.0361446	3	0.0379747	3	0.0365854
2	7	0.0933333	6	0.0722892	1	0.0126582	2	0.0243902
3	4	0.0533333	5	0.060241	1	0.0126582	2	0.0243902
4	3	0.04	2	0.0240964	5	0.0632911	3	0.0365854
5	4	0.0533333	0	0	1	0.0126582	3	0.0365854
6-10	4	0.0533333	8	0.0963855	6	0.0759494	7	0.0853659
11-15	7	0.0933333	4	0.0481928	2	0.0253165	2	0.0243902
16-20	2	0.0266667	1	0.0120482	1	0.0126582	0	0
21-25	1	0.0133333	1	0.0120482	2	0.0253165	0	0
26-50	1	0.0133333	1	0.0120482	5	0.0632911	4	0.0487805
51-100	0	0	0	0	2	0.0253165	1	0.0121951
>100	0	0	0	0	0	0	1	0.0121951
Total	75	1	83	1	79	1	82	1

## Sheet: T.S5-2 AH professional type
Table S5-2. Allied health professionals visits across professionals by group and recall period
	Assessment 1				Assessment 2
	Intervention (n=75)		Control (n=83)		Intervention (n=79)		Control (n=82)
Chiropractor/craniosacral therapy	Frequency	Percentage	Frequency	Percentage	Frequency	Percentage	Frequency	Percentage
0	71	0.946667	80	0.963855	76	0.962025	80	0.97561
1-5	3	0.04	2	0.0240964	3	0.0379747	1	0.0121951
6-10	1	0.0133333	1	0.0120482	0	0	1	0.0121951
Home nursing
0	62	0.826667	78	0.939759	76	0.962025	80	0.97561
1-5	7	0.0933333	2	0.0240964	0	0	1	0.0121951
6-10	3	0.04	0	0	1	0.0126582	0	0
11-15	1	0.0133333	2	0.0240964	0	0	0	0
16-20	1	0.0133333	0	0	1	0.0126582	0	0
21-25	0	0	0	0	0	0	0	0
26-50	1	0.0133333	1	0.0120482	1	0.0126582	0	0
>50	0	0	0	0	0	0	1	0.0121951
Infant & child development worker
0	73	1	83	1	75	0.949367	79	0.963415
1-5	0	0	0	0	3	0.0379747	1	0.0121951
6-10	2	0.0273973	0	0	1	0.0126582	1	0.0121951
11-20	0	0	0	0	0	0	1	0.0121951
Lactation consultant
0	73	0.973333	93	1	79	1	82	1
1-5	2	0.0266667	0	0	0	0	0	0
Naturopath/homeopath/osteopathy
0	73	0.973333	93	1	78	0.987342	82	1
1-5	2	0.0266667	0	0	1	0.0126582	0	0
>5	0	0	0	0	0	0	0	0
Nursing (not including home care)
0	73	0.973333	75	0.903614	79	1	81	0.987805
1-5	2	0.0266667	7	0.0843373	0	0	1	0.0121951
6-10	0	0	1	0.0120482	0	0	0	0
Nutritionist/dietitian
0	62	0.826667	67	0.807229	70	0.886076	76	0.926829
1-5	11	0.146667	13	0.156627	5	0.0632911	2	0.0243902
6-10	2	0.0266667	3	0.0361446	4	0.0506329	2	0.0243902
>10	0	0	0	0	0	0	2	0.0243902
Occupational therapist
0	54	0.72	68	0.819277	64	0.810127	65	0.792683
1-5	17	0.226667	14	0.168675	8	0.101266	10	0.121951
6-10	4	0.0533333	1	0.0120482	5	0.0632911	4	0.0487805
11-15	0	0	0	0	2	0.0253165	2	0.0243902
>15	0	0	0	0	0	0	1	0.0121951
Optometrist
0	70	0.933333	75	0.903614	75	0.949367	79	0.963415
1-5	5	0.0666667	7	0.0843373	4	0.0506329	3	0.0365854
6-10	0	0	1	0.0120482	0	0	0	0
Osteopath
0	72	0.96	82	0.987952	78	0.987342	81	0.987805
1-5	3	0.04	1	0.0107527	1	0.0126582	0	0
6-10	0	0	0	0	0	0	1	0.0121951
Physiotherapist
0	64	0.853333	72	0.86747	61	0.772152	65	0.792683
1-5	11	0.146667	11	0.13253	9	0.113924	10	0.121951
6-10	0	0	0	0	5	0.0632911	4	0.0487805
11-15	0	0	0	0	0	0	3	0.0365854
16-20	0	0	0	0	1	0.0126582	0	0
21-25	0	0	0	0	0	0	0	0
>25	0	0	0	0	3	0.0379747	0	0
Social worker
0	73	0.924051	89	0.956989	74	0.936709	77	0.939024
1-5	1	0.00110254	0	0	4	0.0506329	2	0.0235294
6-10	1	0.00110254	0	0	1	0.0126582	1	0.0117647
11-15	0	0	0	0	0	0	0	0
16-20	0	0	1	0.000968992	0	0	2	0.0235294
Speech-language pathologist
0	75	0.949367	89	0.956989	76	0.962025	80	0.97561
1-5	2	0.00220507	0	0	1	0.0126582	2	0.0243902
6-10	1	0.00110254	0	0	2	0.0253165	0	0

## Sheet: T.S6-1 Medication
Table S6-1. Medication usage by group and recall period
	Assessment 1				Assessment 2
	Intervention (n=75)		Control (n=83)		Intervention (n=79)		Control (n=82)
Number of medication	Frequency	Percentage	Frequency	Percentage	Frequency	Percentage	Frequency	Percentage
0	38	0.506667	35	0.421687	53	0.670886	48	0.585366
1	20	0.266667	27	0.325301	12	0.151899	22	0.268293
2	10	0.133333	7	0.0843373	10	0.126582	6	0.0731707
3	3	0.04	10	0.120482	2	0.0253165	4	0.0487805
4	3	0.04	2	0.0240964	2	0.0253165	1	0.0121951
5	1	0.0133333	1	0.0120482	0	0	0	0
6	0	0	0	0	0	0	0	0
7	0	0	1	0.0120482	0	0	0	0
8	0	0	0	0	0	0	1	0.0121951
Total	75	1	83	1	79	1	82	1

## Sheet: T.S6-2 Medication category
Table S6-2. Medication categories by group and recall period
	Assessment 1				Assessment 2
	Intervention (n=75)		Control (n=83)		Intervention (n=79)		Control (n=82)
Category	Frequency	Percentage	Frequency	Percentage	Frequency	Percentage	Frequency	Percentage
Gastrointestinal agents	25	0.396825	33	0.428571	20	0.512821	16	0.363636
Antibiotics	11	0.174603	4	0.0519481	4	0.102564	9	0.204545
Cardiovascular agents	10	0.15873	20	0.25974	6	0.153846	8	0.181818
Respiratory medications	7	0.111111	4	0.0519481	3	0.0769231	4	0.0909091
Others	4	0.0634921	9	0.116883	4	0.102564	3	0.0681818
Neurological/psychiatric agents	3	0.047619	3	0.038961	1	0.025641	2	0.0454545
Ophthalmic agents	3	0.047619	2	0.025974	1	0.025641	1	0.0227273
Unknown drug	0	0	2	0.025974	0	0	1	0.0227273
Total number of medication	63	1	77	1	39	1	44	1

[truncated: 14 more sheets: T.S7 Equipment, T.S8-0 Time loss, T.S8-1 Time loss primary, T.S8-2 Time loss secondary, T.S9-1 Mental health primary, T.S9-2 Mental health secondary, T.S10 CC Service, T.S11-0 NN resource use, T.S11-1 NN purpose count, T.S11-2 NN purpose by recall, T.S11-3 NN CC by recall, T.S11-4 NN action by recall, T.S11-5 NN cost per family, TS12 Costing Table]
